# Supplementary material for: Red and Green Quantum Dot Color Filter for Full-Color Micro-LED Arrays
Source: Micromachines (Basel). 2022 Apr 10;13(4):595. doi: 10.3390/mi13040595 (PMC9029460; doi:10.3390/mi13040595)
Supplement: Supplementary file 1 [file micromachines-13-00595-s001.zip]

Archive with 1 entries (1 files):
- micromachines-1614160-supplementary.pdf
